# Supplementary material for: Ranking environmental degradation trends of plastic marine debris based on physical properties and molecular structure
Source: Nat Commun. 2020 Feb 5;11:727. doi: 10.1038/s41467-020-14538-z (PMC7002677; doi:10.1038/s41467-020-14538-z)
Supplement: Supplementary file 4 — Supplementary Code [file 41467_2020_14538_MOESM4_ESM.zip]

Archive with 2 entries (2 files):
- Supplementary Code 1 - PaperML_122319_v8_viridis.py
- Supplementary Code 2 - PaperPlots_122319_v5_viridis.py
