# Supplementary material for: Ranking environmental degradation trends of plastic marine debris based on physical properties and molecular structure
Source: Nat Commun. 2020 Feb 5;11:727. doi: 10.1038/s41467-020-14538-z (PMC7002677; doi:10.1038/s41467-020-14538-z)
Supplement: Supplementary file 4 — Supplementary Code [file 41467_2020_14538_MOESM4_ESM.zip › Supplementary Code 1 - PaperML_122319_v8_viridis.py]

#!/usr/bin/env python
# coding: utf-8

# In[1]:


import pandas as pd
import numpy as np
import matplotlib as mpl
import matplotlib.pyplot as plt
from matplotlib.colors import ListedColormap
from sklearn.preprocessing import MinMaxScaler
from sklearn.preprocessing import StandardScaler
from sklearn import tree
from sklearn.svm import SVC
from sklearn.metrics import confusion_matrix
from sklearn.model_selection import cross_val_score
from sklearn.model_selection import GridSearchCV
from sklearn.pipeline import make_pipeline
import seaborn as sns
import sklearn
#print(sklearn.__version__)
import graphviz
import pydotplus


# In[2]:


# read from master reduced excel file
df_all = pd.read_excel('Data/Degradation database v16_reduced.xlsx', index_col=0, header=0)
pd.set_option('display.max_rows', 1000)
df_all.columns


# In[3]:


# add colors column as heatmap for degredation
df_all['color_cat5'] = df_all['bio_rank_num5'].astype('category')
print(df_all['color_cat5'].cat.categories)
df_all['color_cat5'].cat.categories = ['red','orange','yellow','green','blue']
df_all['color_cat3'] = df_all['bio_rank_num3'].astype('category')
print(df_all['color_cat3'].cat.categories)
df_all['color_cat3'].cat.categories = [(0.267004, 0.004874, 0.329415),(0.128729, 0.563265, 0.551229),
                                       (0.993248, 0.906157, 0.143936)]
df_all['color_cat3_b'] = df_all['bio_rank_num3_b'].astype('category')
print(df_all['color_cat3_b'].cat.categories)
df_all['color_cat3_b'].cat.categories = ['orange','yellow','green']


# In[4]:


# sort by polymer type, a - abiotic, b - biotic
polyamidea = [84]
polyamideb = [78,83,85,86]

polycarbonatea = []
polycarbonateb = [79,80,81,82]

polyester_brancheda = [14,15,16] 
polyester_branchedb = [9,10,13,21,22,23,27,29,32,33,41,42,43,44] 
# ? 28b, 30b, 31b

polyester_cyclica = [17,18]
polyester_cyclicb = [11,75,76,77]
# ? 39a(PU), 74b

polyester_lineara = [19,25,26,48,50,52,54,56,58,60,62]
polyester_linearb = [0,1,2,3,4,5,6,7,8,12,20,24,34,35,36,37,38,45,46,47,49,51,53,55,57,59,61,63,64,65,66,67,68,69,70,71,72]
# ? 40b

polyethera = []
polyetherb = [90,91,92,93]

polyola = []
polyolb = [96,97]

polyolefina= []
polyolefinb= [88,89]

polyurethanea = [39]
polyurethaneb = [73]

vinylpyrrolidonea = []
vinylpyrrolidoneb = [94,95]

polystyrenea = []
polystyreneb = [99]

pvca = []
pvcb = [100]


# In[5]:


#try 3 cat equal classification trees bio - Tg Mn
rows = (polyamideb + polycarbonateb + polyester_branchedb + polyester_cyclicb + polyester_linearb + polyetherb +
       polyolb + polyolefinb + polyurethaneb + vinylpyrrolidoneb + polystyreneb + pvcb)
cols = ['Mn (kg/mol)','Tg (°C)','bio_rank_num3']
df_train = df_all.loc[rows,cols]
# remove NANs
df_train = df_train.drop([70,80,89,100])
#display(df_train)

# training set
x_train = df_train[cols[:-1]]
y_train = df_train['bio_rank_num3']

#train
treeb = tree.DecisionTreeClassifier(criterion='gini',max_depth=2,random_state=1)
fitb = treeb.fit(x_train,y_train)


# In[6]:


tree_g = tree.export_graphviz(fitb, out_file='tree4.dot', feature_names=['Mn (kg/mol)','Tg (°C)']
                              ,class_names=['slow','medium','fast'],impurity=False,rounded=True)
#graph = pydotplus.graph_from_dot_data(tree_g)
#graph.write_png('tree4.png')
#graph = graphviz.Source(tree_g)
#graph.view()


# In[7]:


# model evaluation
print('Number of samples: ' + str(df_train.index.size))
print('Accuracy score - full training set: %.3f' % fitb.score(x_train,y_train))
y_pred = treeb.predict(x_train)
conf_mat = confusion_matrix(y_true=y_train, y_pred=y_pred)
#print(conf_mat)
fig, ax = plt.subplots(figsize=(3.5,3.5))
ax.matshow(conf_mat, cmap=plt.cm.Blues, alpha=.5)
ax.set_xticklabels(['','Slow', 'Medium' ,'Fast'])
ax.set_yticklabels(['','Slow', 'Medium' ,'Fast'])
plt.xlabel('Predicted Label')
plt.ylabel('True Label')
for i in range(conf_mat.shape[0]):
    for j in range(conf_mat.shape[1]):
        ax.text(x=j,y=i,s=conf_mat[i,j],va='center',ha='center')
plt.tight_layout()

# cross-fold validation
treep = tree.DecisionTreeClassifier(criterion='gini',max_depth=2,random_state=1)
scores = cross_val_score(estimator=treep, X=x_train, y=y_train, cv=10)
#print(scores)
print('CV Accuracy Score: %.3f +/- %.3f' % (np.mean(scores),np.std(scores)))


# In[8]:


y_pred = treeb.predict(x_train)
correct = (y_pred != y_train.values)
df_incorrect = df_train[correct]
print(df_incorrect)


# In[9]:


# plot decision regions
plt.figure(figsize=(5.5,3.5),dpi=300)
rows = (polyamideb + polycarbonateb + polyester_branchedb + polyester_cyclicb + polyester_linearb + polyetherb +
       polyolb + polyolefinb + polyurethaneb + vinylpyrrolidoneb + polystyreneb + pvcb)
cols = ['Mn (kg/mol)','Tg (°C)','bio_rank_num3','color_cat3']
df_train = df_all.loc[rows,cols]
#display(df_train)
# linear polyester
Y = df_train.loc[polyester_linearb,'Mn (kg/mol)'].values
X = df_train.loc[polyester_linearb,'Tg (°C)'].values
plt_colors = df_train.loc[polyester_linearb,'color_cat3'].tolist()
plt_areas = (np.array(df_train.loc[polyester_linearb,'bio_rank_num3'].values) + 1)**1.5 * 25 
plt.scatter(X,Y,c=plt_colors,s=plt_areas,alpha=.7,linewidths=1,edgecolor='black',marker='o')
# branched polyester
Y = df_train.loc[polyester_branchedb,'Mn (kg/mol)'].values
X = df_train.loc[polyester_branchedb,'Tg (°C)'].values
plt_colors = df_train.loc[polyester_branchedb,'color_cat3'].tolist()
plt_areas = (np.array(df_train.loc[polyester_branchedb,'bio_rank_num3'].values) + 1)**1.5 * 25 
plt.scatter(X,Y,c=plt_colors,s=plt_areas,alpha=.7,linewidths=1,edgecolor='black', marker='p')
# cyclic polyester
Y = df_train.loc[polyester_cyclicb,'Mn (kg/mol)'].values
X = df_train.loc[polyester_cyclicb,'Tg (°C)'].values
plt_colors = df_train.loc[polyester_cyclicb,'color_cat3'].tolist()
plt_areas = (np.array(df_train.loc[polyester_cyclicb,'bio_rank_num3'].values) + 1)**1.5 * 25 
plt.scatter(X,Y,c=plt_colors,s=plt_areas,alpha=.7,linewidths=1,edgecolor='black',marker='h')
# polyamide
Y = df_train.loc[polyamideb,'Mn (kg/mol)'].values
X = df_train.loc[polyamideb,'Tg (°C)'].values
plt_colors = df_train.loc[polyamideb,'color_cat3'].tolist()
plt_areas = (np.array(df_train.loc[polyamideb,'bio_rank_num3'].values) + 1)**1.5 * 25 
plt.scatter(X,Y,c=plt_colors,s=plt_areas,alpha=.7,linewidths=1,edgecolor='black', marker='s')
# polycarbonate
Y = df_train.loc[polycarbonateb,'Mn (kg/mol)'].values
X = df_train.loc[polycarbonateb,'Tg (°C)'].values
plt_colors = df_train.loc[polycarbonateb,'color_cat3'].tolist()
plt_areas = (np.array(df_train.loc[polycarbonateb,'bio_rank_num3'].values) + 1)**1.5 * 25 
plt.scatter(X,Y,c=plt_colors,s=plt_areas,alpha=.7,linewidths=1,edgecolor='black',marker='*')
# polyether
Y = df_train.loc[polyetherb,'Mn (kg/mol)'].values
X = df_train.loc[polyetherb,'Tg (°C)'].values
plt_colors = df_train.loc[polyetherb,'color_cat3'].tolist()
plt_areas = (np.array(df_train.loc[polyetherb,'bio_rank_num3'].values) + 1)**1.5 * 25 
plt.scatter(X,Y,c=plt_colors,s=plt_areas,alpha=.7,linewidths=1,edgecolor='black',marker='v')
# polyol
Y = df_train.loc[polyolb,'Mn (kg/mol)'].values
X = df_train.loc[polyolb,'Tg (°C)'].values
plt_colors = df_train.loc[polyolb,'color_cat3'].tolist()
plt_areas = (np.array(df_train.loc[polyolb,'bio_rank_num3'].values) + 1)**1.5 * 25 
plt.scatter(X,Y,c=plt_colors,s=plt_areas,alpha=.7,linewidths=1,edgecolor='black',marker='<')
# polyolefin
Y = df_train.loc[polyolefinb,'Mn (kg/mol)'].values
X = df_train.loc[polyolefinb,'Tg (°C)'].values
plt_colors = df_train.loc[polyolefinb,'color_cat3'].tolist()
plt_areas = (np.array(df_train.loc[polyolefinb,'bio_rank_num3'].values) + 1)**1.5 * 25 
plt.scatter(X,Y,c=plt_colors,s=plt_areas,alpha=.7,linewidths=1,edgecolor='black',marker='>')
# polyurethane
Y = df_train.loc[polyurethaneb,'Mn (kg/mol)'].values
X = df_train.loc[polyurethaneb,'Tg (°C)'].values
plt_colors = df_train.loc[polyurethaneb,'color_cat3'].tolist()
plt_areas = (np.array(df_train.loc[polyurethaneb,'bio_rank_num3'].values) + 1)**1.5 * 25 
plt.scatter(X,Y,c=plt_colors,s=plt_areas,alpha=.7,linewidths=1,edgecolor='black',marker='^')
# vinylpyrrolidone
Y = df_train.loc[vinylpyrrolidoneb,'Mn (kg/mol)'].values
X = df_train.loc[vinylpyrrolidoneb,'Tg (°C)'].values
plt_colors = df_train.loc[vinylpyrrolidoneb,'color_cat3'].tolist()
plt_areas = (np.array(df_train.loc[vinylpyrrolidoneb,'bio_rank_num3'].values) + 1)**1.5 * 25 
plt.scatter(X,Y,c=plt_colors,s=plt_areas,alpha=.7,linewidths=1,edgecolor='black',marker='D')
# polystyrene
Y = df_train.loc[polystyreneb,'Mn (kg/mol)'].values
X = df_train.loc[polystyreneb,'Tg (°C)'].values
plt_colors = df_train.loc[polystyreneb,'color_cat3'].tolist()
plt_areas = (np.array(df_train.loc[polystyreneb,'bio_rank_num3'].values) + 1)**1.5 * 25 
plt.scatter(X,Y,c=plt_colors,s=plt_areas,alpha=.7,linewidths=1,edgecolor='black',marker='P')
# pvc
Y = df_train.loc[pvcb,'Mn (kg/mol)'].values
X = df_train.loc[pvcb,'Tg (°C)'].values
plt_colors = df_train.loc[pvcb,'color_cat3'].tolist()
plt_areas = (np.array(df_train.loc[pvcb,'bio_rank_num3'].values) + 1)**1.5 * 25 
plt.scatter(X,Y,c=plt_colors,s=plt_areas,alpha=.7,linewidths=1,edgecolor='black',marker='d')

# plot errors
#Y = df_incorrect['Mn (kg/mol)']
#X = df_incorrect['Tg (°C)']
#plt.scatter(X,Y,c='r',linewidths=1,marker='x')

# plot decision map
xx, yy, = np.meshgrid(np.arange(-110,201,1),np.arange(0,361.0,1.0))
z = fitb.predict(np.array([yy.ravel(),xx.ravel()]).T)
z = z.reshape(xx.shape)
#print(z)
cmap = mpl.colors.ListedColormap(((0.267004, 0.004874, 0.329415),(0.128729, 0.563265, 0.551229),
                                       (0.993248, 0.906157, 0.143936)))
plt.contourf(xx,yy,z,alpha=.2,cmap=cmap)

plt.ylabel('Mn (kg/mol)')
plt.xlabel('Tg (°C)')
plt.ylim(0,360.0)
plt.xlim(-110,200)

plt.tight_layout()
plt.savefig(fname='Fig4_122319.png',dpi=300,transparent=True,pad_inches=0.0)
#plt.show()


# In[27]:


# plot decision regions
plt.figure(figsize=(5.5,3.5),dpi=300)
rows = (polyamideb + polycarbonateb + polyester_branchedb + polyester_cyclicb + polyester_linearb + polyetherb +
       polyolb + polyolefinb + polyurethaneb + vinylpyrrolidoneb + polystyreneb + pvcb)
cols = ['Mn (kg/mol)','Tg (°C)','bio_rank_num3','color_cat3']
df_train = df_all.loc[rows,cols]
#display(df_train)
# linear polyester
Y = df_train.loc[polyester_linearb,'Mn (kg/mol)'].values
X = df_train.loc[polyester_linearb,'Tg (°C)'].values
plt_colors = df_train.loc[polyester_linearb,'color_cat3'].tolist()
plt_areas = (np.array(df_train.loc[polyester_linearb,'bio_rank_num3'].values) + 1)**1.5 * 25 
plt.scatter(X,Y,c=plt_colors,s=plt_areas,alpha=.7,linewidths=1,edgecolor='black',marker='o')
# branched polyester
Y = df_train.loc[polyester_branchedb,'Mn (kg/mol)'].values
X = df_train.loc[polyester_branchedb,'Tg (°C)'].values
plt_colors = df_train.loc[polyester_branchedb,'color_cat3'].tolist()
plt_areas = (np.array(df_train.loc[polyester_branchedb,'bio_rank_num3'].values) + 1)**1.5 * 25 
plt.scatter(X,Y,c=plt_colors,s=plt_areas,alpha=.7,linewidths=1,edgecolor='black', marker='p')
# cyclic polyester
Y = df_train.loc[polyester_cyclicb,'Mn (kg/mol)'].values
X = df_train.loc[polyester_cyclicb,'Tg (°C)'].values
plt_colors = df_train.loc[polyester_cyclicb,'color_cat3'].tolist()
plt_areas = (np.array(df_train.loc[polyester_cyclicb,'bio_rank_num3'].values) + 1)**1.5 * 25 
plt.scatter(X,Y,c=plt_colors,s=plt_areas,alpha=.7,linewidths=1,edgecolor='black',marker='h')
# polyamide
Y = df_train.loc[polyamideb,'Mn (kg/mol)'].values
X = df_train.loc[polyamideb,'Tg (°C)'].values
plt_colors = df_train.loc[polyamideb,'color_cat3'].tolist()
plt_areas = (np.array(df_train.loc[polyamideb,'bio_rank_num3'].values) + 1)**1.5 * 25 
plt.scatter(X,Y,c=plt_colors,s=plt_areas,alpha=.7,linewidths=1,edgecolor='black', marker='s')
# polycarbonate
Y = df_train.loc[polycarbonateb,'Mn (kg/mol)'].values
X = df_train.loc[polycarbonateb,'Tg (°C)'].values
plt_colors = df_train.loc[polycarbonateb,'color_cat3'].tolist()
plt_areas = (np.array(df_train.loc[polycarbonateb,'bio_rank_num3'].values) + 1)**1.5 * 25 
plt.scatter(X,Y,c=plt_colors,s=plt_areas,alpha=.7,linewidths=1,edgecolor='black',marker='*')
# polyether
Y = df_train.loc[polyetherb,'Mn (kg/mol)'].values
X = df_train.loc[polyetherb,'Tg (°C)'].values
plt_colors = df_train.loc[polyetherb,'color_cat3'].tolist()
plt_areas = (np.array(df_train.loc[polyetherb,'bio_rank_num3'].values) + 1)**1.5 * 25 
plt.scatter(X,Y,c=plt_colors,s=plt_areas,alpha=.7,linewidths=1,edgecolor='black',marker='v')
# polyol
Y = df_train.loc[polyolb,'Mn (kg/mol)'].values
X = df_train.loc[polyolb,'Tg (°C)'].values
plt_colors = df_train.loc[polyolb,'color_cat3'].tolist()
plt_areas = (np.array(df_train.loc[polyolb,'bio_rank_num3'].values) + 1)**1.5 * 25 
plt.scatter(X,Y,c=plt_colors,s=plt_areas,alpha=.7,linewidths=1,edgecolor='black',marker='<')
# polyolefin
Y = df_train.loc[polyolefinb,'Mn (kg/mol)'].values
X = df_train.loc[polyolefinb,'Tg (°C)'].values
plt_colors = df_train.loc[polyolefinb,'color_cat3'].tolist()
plt_areas = (np.array(df_train.loc[polyolefinb,'bio_rank_num3'].values) + 1)**1.5 * 25 
plt.scatter(X,Y,c=plt_colors,s=plt_areas,alpha=.7,linewidths=1,edgecolor='black',marker='>')
# polyurethane
Y = df_train.loc[polyurethaneb,'Mn (kg/mol)'].values
X = df_train.loc[polyurethaneb,'Tg (°C)'].values
plt_colors = df_train.loc[polyurethaneb,'color_cat3'].tolist()
plt_areas = (np.array(df_train.loc[polyurethaneb,'bio_rank_num3'].values) + 1)**1.5 * 25 
plt.scatter(X,Y,c=plt_colors,s=plt_areas,alpha=.7,linewidths=1,edgecolor='black',marker='^')
# vinylpyrrolidone
Y = df_train.loc[vinylpyrrolidoneb,'Mn (kg/mol)'].values
X = df_train.loc[vinylpyrrolidoneb,'Tg (°C)'].values
plt_colors = df_train.loc[vinylpyrrolidoneb,'color_cat3'].tolist()
plt_areas = (np.array(df_train.loc[vinylpyrrolidoneb,'bio_rank_num3'].values) + 1)**1.5 * 25 
plt.scatter(X,Y,c=plt_colors,s=plt_areas,alpha=.7,linewidths=1,edgecolor='black',marker='D')
# polystyrene
Y = df_train.loc[polystyreneb,'Mn (kg/mol)'].values
X = df_train.loc[polystyreneb,'Tg (°C)'].values
plt_colors = df_train.loc[polystyreneb,'color_cat3'].tolist()
plt_areas = (np.array(df_train.loc[polystyreneb,'bio_rank_num3'].values) + 1)**1.5 * 25 
plt.scatter(X,Y,c=plt_colors,s=plt_areas,alpha=.7,linewidths=1,edgecolor='black',marker='P')
# pvc
Y = df_train.loc[pvcb,'Mn (kg/mol)'].values
X = df_train.loc[pvcb,'Tg (°C)'].values
plt_colors = df_train.loc[pvcb,'color_cat3'].tolist()
plt_areas = (np.array(df_train.loc[pvcb,'bio_rank_num3'].values) + 1)**1.5 * 25 
plt.scatter(X,Y,c=plt_colors,s=plt_areas,alpha=.7,linewidths=1,edgecolor='black',marker='d')

# plot errors
Y = df_incorrect['Mn (kg/mol)']
X = df_incorrect['Tg (°C)']
plt.scatter(X,Y,c='black',linewidths=1,marker='x')

# plot decision map
xx, yy, = np.meshgrid(np.arange(-110,201,1),np.arange(0,361.0,1.0))
z = fitb.predict(np.array([yy.ravel(),xx.ravel()]).T)
z = z.reshape(xx.shape)
#print(z)
cmap = mpl.colors.ListedColormap(((0.267004, 0.004874, 0.329415),(0.128729, 0.563265, 0.551229),
                                       (0.993248, 0.906157, 0.143936)))
plt.contourf(xx,yy,z,alpha=.2,cmap=cmap)

plt.ylabel('$\mathit{M}\mathdefault{_{n}}$ $\mathdefault{(kg}$ $\mathdefault{mol^{-1})}$')
plt.xlabel('$\mathit{T}\mathdefault{_{g}}$ $\mathdefault{(°C)}$')
plt.ylim(0,360.0)
plt.xlim(-110,200)

plt.tight_layout()
#plt.savefig(fname='Fig4_122319.png',dpi=300,transparent=True,pad_inches=0.0)
plt.show()


# In[13]:


#try 3 cat equal classification trees bio - all colums - no cryst (corr w/ enth)
rows = (polyamideb + polycarbonateb + polyester_branchedb + polyester_cyclicb + polyester_linearb + polyetherb +
       polyolb + polyolefinb + polyurethaneb + vinylpyrrolidoneb + polystyreneb + pvcb)
cols = ['LogP/SA (Å-2)','Mn (kg/mol)','Tg (°C)','enthalpy (J/g)','bio_rank_num3']
df_train = df_all.loc[rows,cols]
# remove NANs
df_train = df_train.drop([10,11,12,36,38,44,70,78,80,89,94,95,99,100])
#display(df_train)

# training set
x_train = df_train[cols[:-1]]
y_train = df_train['bio_rank_num3']

#train
treeb = tree.DecisionTreeClassifier(criterion='gini',max_depth=3,random_state=1)
fitb = treeb.fit(x_train,y_train)


# In[14]:


tree_g = tree.export_graphviz(fitb, out_file='tree5.dot', feature_names=['LogP/SA (Å-2)','Mn (kg/mol)','Tg (°C)','enthalpy (J/g)']
                              ,class_names=['slow','medium','fast'],impurity=False,rounded=True)
#graph = graphviz.Source(tree_g)
#graph.view()


# In[15]:


# model evaluation
print('Number of samples: ' + str(df_train.index.size))
print('Accuracy score - full training set: %.3f' % fitb.score(x_train,y_train))
y_pred = treeb.predict(x_train)
conf_mat = confusion_matrix(y_true=y_train, y_pred=y_pred)
#print(conf_mat)
fig, ax = plt.subplots(figsize=(3.5,3.5))
ax.matshow(conf_mat, cmap=plt.cm.Blues, alpha=.5)
ax.set_xticklabels(['','Slow', 'Medium' ,'Fast'])
ax.set_yticklabels(['','Slow', 'Medium' ,'Fast'])
plt.xlabel('Predicted Label')
plt.ylabel('True Label')
for i in range(conf_mat.shape[0]):
    for j in range(conf_mat.shape[1]):
        ax.text(x=j,y=i,s=conf_mat[i,j],va='center',ha='center')
plt.tight_layout()

# cross-fold validation
treep = tree.DecisionTreeClassifier(criterion='gini',max_depth=2,random_state=1)
scores = cross_val_score(estimator=treep, X=x_train, y=y_train, cv=10)
#print(scores)
print('CV Accuracy Score: %.3f +/- %.3f' % (np.mean(scores),np.std(scores)))


# In[16]:


y_pred = treeb.predict(x_train)
correct = (y_pred != y_train.values)
df_incorrect = df_train[correct]
print(df_incorrect)


# In[17]:


#try 3 cat equal regression bio - LogPSA and Tg
rows = (polyamideb + polycarbonateb + polyester_branchedb + polyester_cyclicb + polyester_linearb + polyetherb +
       polyolb + polyolefinb + polyurethaneb + vinylpyrrolidoneb + polystyreneb + pvcb)
cols = ['LogP/SA (Å-2)','Tg (°C)','bio_rank_num3']
df_train = df_all.loc[rows,cols]
# remove NANs
df_train = df_train.drop([70])
#display(df_train)

# training set
x_train = df_train[cols[:-1]]
y_train = df_train['bio_rank_num3'].values

#standardization
std_sc = StandardScaler()
x_train_std = std_sc.fit_transform(x_train)
#display(x_train_std)

#train
svm = SVC(kernel='rbf', random_state=1, gamma=.2, C=10.0)
fitb = svm.fit(x_train_std,y_train)


# In[21]:


# plot decision regions
plt.figure(figsize=(5.75,3.5),dpi=300)
rows = (polyamideb + polycarbonateb + polyester_branchedb + polyester_cyclicb + polyester_linearb + polyetherb +
       polyolb + polyolefinb + polyurethaneb + vinylpyrrolidoneb + polystyreneb + pvcb)
cols = ['LogP/SA (Å-2)','Tg (°C)','bio_rank_num3','color_cat3']
df_train = df_all.loc[rows,cols]
#display(df_train)
# linear polyester
Y = df_train.loc[polyester_linearb,'LogP/SA (Å-2)'].values
X = df_train.loc[polyester_linearb,'Tg (°C)'].values
plt_colors = df_train.loc[polyester_linearb,'color_cat3'].tolist()
plt_areas = (np.array(df_train.loc[polyester_linearb,'bio_rank_num3'].values) + 1)**1.5 * 25 
plt.scatter(X,Y,c=plt_colors,s=plt_areas,alpha=.7,linewidths=1,edgecolor='black',marker='o')
# branched polyester
Y = df_train.loc[polyester_branchedb,'LogP/SA (Å-2)'].values
X = df_train.loc[polyester_branchedb,'Tg (°C)'].values
plt_colors = df_train.loc[polyester_branchedb,'color_cat3'].tolist()
plt_areas = (np.array(df_train.loc[polyester_branchedb,'bio_rank_num3'].values) + 1)**1.5 * 25 
plt.scatter(X,Y,c=plt_colors,s=plt_areas,alpha=.7,linewidths=1,edgecolor='black', marker='p')
# cyclic polyester
Y = df_train.loc[polyester_cyclicb,'LogP/SA (Å-2)'].values
X = df_train.loc[polyester_cyclicb,'Tg (°C)'].values
plt_colors = df_train.loc[polyester_cyclicb,'color_cat3'].tolist()
plt_areas = (np.array(df_train.loc[polyester_cyclicb,'bio_rank_num3'].values) + 1)**1.5 * 25 
plt.scatter(X,Y,c=plt_colors,s=plt_areas,alpha=.7,linewidths=1,edgecolor='black',marker='h')
# polyamide
Y = df_train.loc[polyamideb,'LogP/SA (Å-2)'].values
X = df_train.loc[polyamideb,'Tg (°C)'].values
plt_colors = df_train.loc[polyamideb,'color_cat3'].tolist()
plt_areas = (np.array(df_train.loc[polyamideb,'bio_rank_num3'].values) + 1)**1.5 * 25 
plt.scatter(X,Y,c=plt_colors,s=plt_areas,alpha=.7,linewidths=1,edgecolor='black', marker='s')
# polycarbonate
Y = df_train.loc[polycarbonateb,'LogP/SA (Å-2)'].values
X = df_train.loc[polycarbonateb,'Tg (°C)'].values
plt_colors = df_train.loc[polycarbonateb,'color_cat3'].tolist()
plt_areas = (np.array(df_train.loc[polycarbonateb,'bio_rank_num3'].values) + 1)**1.5 * 25 
plt.scatter(X,Y,c=plt_colors,s=plt_areas,alpha=.7,linewidths=1,edgecolor='black',marker='*')
# polyether
Y = df_train.loc[polyetherb,'LogP/SA (Å-2)'].values
X = df_train.loc[polyetherb,'Tg (°C)'].values
plt_colors = df_train.loc[polyetherb,'color_cat3'].tolist()
plt_areas = (np.array(df_train.loc[polyetherb,'bio_rank_num3'].values) + 1)**1.5 * 25 
plt.scatter(X,Y,c=plt_colors,s=plt_areas,alpha=.7,linewidths=1,edgecolor='black',marker='v')
# polyol
Y = df_train.loc[polyolb,'LogP/SA (Å-2)'].values
X = df_train.loc[polyolb,'Tg (°C)'].values
plt_colors = df_train.loc[polyolb,'color_cat3'].tolist()
plt_areas = (np.array(df_train.loc[polyolb,'bio_rank_num3'].values) + 1)**1.5 * 25 
plt.scatter(X,Y,c=plt_colors,s=plt_areas,alpha=.7,linewidths=1,edgecolor='black',marker='<')
# polyolefin
Y = df_train.loc[polyolefinb,'LogP/SA (Å-2)'].values
X = df_train.loc[polyolefinb,'Tg (°C)'].values
plt_colors = df_train.loc[polyolefinb,'color_cat3'].tolist()
plt_areas = (np.array(df_train.loc[polyolefinb,'bio_rank_num3'].values) + 1)**1.5 * 25 
plt.scatter(X,Y,c=plt_colors,s=plt_areas,alpha=.7,linewidths=1,edgecolor='black',marker='>')
# polyurethane
Y = df_train.loc[polyurethaneb,'LogP/SA (Å-2)'].values
X = df_train.loc[polyurethaneb,'Tg (°C)'].values
plt_colors = df_train.loc[polyurethaneb,'color_cat3'].tolist()
plt_areas = (np.array(df_train.loc[polyurethaneb,'bio_rank_num3'].values) + 1)**1.5 * 25 
plt.scatter(X,Y,c=plt_colors,s=plt_areas,alpha=.7,linewidths=1,edgecolor='black',marker='^')
# vinylpyrrolidone
Y = df_train.loc[vinylpyrrolidoneb,'LogP/SA (Å-2)'].values
X = df_train.loc[vinylpyrrolidoneb,'Tg (°C)'].values
plt_colors = df_train.loc[vinylpyrrolidoneb,'color_cat3'].tolist()
plt_areas = (np.array(df_train.loc[vinylpyrrolidoneb,'bio_rank_num3'].values) + 1)**1.5 * 25 
plt.scatter(X,Y,c=plt_colors,s=plt_areas,alpha=.7,linewidths=1,edgecolor='black',marker='D')
# polystyrene
Y = df_train.loc[polystyreneb,'LogP/SA (Å-2)'].values
X = df_train.loc[polystyreneb,'Tg (°C)'].values
plt_colors = df_train.loc[polystyreneb,'color_cat3'].tolist()
plt_areas = (np.array(df_train.loc[polystyreneb,'bio_rank_num3'].values) + 1)**1.5 * 25 
plt.scatter(X,Y,c=plt_colors,s=plt_areas,alpha=.7,linewidths=1,edgecolor='black',marker='P')
# pvc
Y = df_train.loc[pvcb,'LogP/SA (Å-2)'].values
X = df_train.loc[pvcb,'Tg (°C)'].values
plt_colors = df_train.loc[pvcb,'color_cat3'].tolist()
plt_areas = (np.array(df_train.loc[pvcb,'bio_rank_num3'].values) + 1)**1.5 * 25 
plt.scatter(X,Y,c=plt_colors,s=plt_areas,alpha=.7,linewidths=1,edgecolor='black',marker='d')

# plot decision map
# meshgrid is X(Tg),Y(LogPSA)
xx, yy = np.meshgrid(np.arange(-3.5,3.51,.01),np.arange(-3.5,3.51,.01))
#print([std_sc.transform(np.arange(-75,200,5)),std_sc.transform(np.arange(-.01,.025,.001))])
#xx_std, yy_std = np.meshgrid(std_sc.transform(np.arange(-75,200,5)),std_sc.transform(np.arange(-.01,.025,.001)))
z = fitb.predict(np.array([yy.ravel(),xx.ravel()]).T)
z = z.reshape(xx.shape)
test_df = pd.DataFrame()
test_df['LogPSA'] = np.arange(-3.5,3.51,.01)
test_df['Tg'] = np.arange(-3.5,3.51,.01)
test_df = std_sc.inverse_transform(test_df)
#print(test_df[:,0])
#print(z)
cmap = mpl.colors.ListedColormap(((0.267004, 0.004874, 0.329415),(0.128729, 0.563265, 0.551229),
                                       (0.993248, 0.906157, 0.143936)))
plt.contourf(test_df[:,1],test_df[:,0],z,alpha=.2,cmap=cmap)

# plot errors
Y = df_incorrect['LogP/SA (Å-2)']
X = df_incorrect['Tg (°C)']
plt.scatter(X,Y,c='white',linewidths=1,marker='x')

plt.ylabel('LogP/SA (Å-2)')
plt.xlabel('Tg (°C)')
plt.ylim(-.01,.025)
plt.xlim(-110,200)

plt.tight_layout()
plt.savefig(fname='Fig5_122319.png',dpi=300,transparent=True,pad_inches=0.0)
#plt.show()


# In[ ]:


# In[ ]:
