# Supplementary material for: Ranking environmental degradation trends of plastic marine debris based on physical properties and molecular structure
Source: Nat Commun. 2020 Feb 5;11:727. doi: 10.1038/s41467-020-14538-z (PMC7002677; doi:10.1038/s41467-020-14538-z)
Supplement: Supplementary file 5 — Source Data [file 41467_2020_14538_MOESM5_ESM.xlsx]

## Sheet: data
Number	Name	shape	thickness (cm)	L (cm)	W (cm)	SA (cm2)	Vol (cm3)	den (g mL-1)	mass (g)	SA/V (cm-1)	total C in comonomer A	total C in comonomer B	% comonomer B	CH in comonomer A	CH in A+B	CH2 in A	CH2 in A+B	CH3 in A+B	total CH bonds A+B	total N in A+B	total O in A+B	total C=O	% C=O	total sp3 C	% sp3 C	# rings	% C in rings	LogP(SA)-1 (Å-2)	Mw (kg mol-1)	Mn (kg mol-1)	Mw/Mn	Tg (°C)	Tm (°C)	% cryst	enthalpy (J g-1)	(Tw-Tg)/(LogP/SA)	Temp (°C)	degrad. time (days)	BOD (% day-1)	wt. loss (% month-1)	wt. loss (% day-1)	wt. loss (mg cm-2 day-1)	medium	abiotic or biotic conditions	5 tier rank	3-tier rank	references
0	PBS	powder	NA	NA	NA	NA	NA	1.25	NA	NA	4	4	50	0	0	4	6	0	12	0	4	2	16.6667	6	75	0	0	0.003	79.492	66.8	1.19	-32	105	41	99	19000	25	30	1.5	NA	NA	NA	artificial seawater	b	very slow	slow	Polymer Degradation and Stability 138 (2017) 18-26
1	PBGl	powder	NA	NA	NA	NA	NA	1.17	NA	NA	4	5	50	0	0	4	7	0	14	0	4	2	15.3846	7	77.7778	0	0	0.00562	76.44	63.7	1.2	-49	32	24	63	13167.3	25	30	4.9	NA	NA	NA	artificial seawater	b	medium	medium	Polymer Degradation and Stability 138 (2017) 18-26
2	PBAdip	powder	NA	NA	NA	NA	NA	1.12	NA	NA	4	6	50	0	0	4	8	0	16	0	4	2	14.2857	8	80	0	0	0.00761	13.736	10.1	1.36	-41	52	27	78	8672.8	25	30	6.3	NA	NA	NA	artificial seawater	b	fast	medium	Polymer Degradation and Stability 138 (2017) 18-26
3	PBPi	powder	NA	NA	NA	NA	NA	1.1	NA	NA	4	7	50	0	0	4	9	0	18	0	4	2	13.3333	9	81.8182	0	0	0.00934	69.719	40.3	1.73	-56	43	36	79	8672.38	25	30	5.5	NA	NA	NA	artificial seawater	b	medium	medium	Polymer Degradation and Stability 138 (2017) 18-26
4	PBSub	powder	NA	NA	NA	NA	NA	1.07	NA	NA	4	8	50	0	0	4	10	0	20	0	4	2	12.5	10	83.3333	0	0	0.01063	17.689	13.3	1.33	-23	59	59	110	4515.52	25	30	4.8	NA	NA	NA	artificial seawater	b	medium	medium	Polymer Degradation and Stability 138 (2017) 18-26
5	PBAz	powder	NA	NA	NA	NA	NA	1.05	NA	NA	4	9	50	0	0	4	11	0	22	0	4	2	11.7647	11	84.6154	0	0	0.01195	70.971	57.7	1.23	-44	43	37	76	5774.06	25	30	2.9	NA	NA	NA	artificial seawater	b	slow	slow	Polymer Degradation and Stability 138 (2017) 18-26
6	PBSeb	powder	NA	NA	NA	NA	NA	1.03	NA	NA	4	10	50	0	0	4	12	0	24	0	4	2	11.1111	12	85.7143	0	0	0.01307	65.107	49.7	1.31	-28	65	29	125	4055.09	25	30	2.8	NA	NA	NA	artificial seawater	b	slow	slow	Polymer Degradation and Stability 138 (2017) 18-26
7	PBUd	powder	NA	NA	NA	NA	NA	1.02	NA	NA	4	11	50	0	0	4	13	0	26	0	4	2	10.5263	13	86.6667	0	0	0.01397	15.792	9.4	1.68	-31	56	45	91	4008.59	25	30	2.2	NA	NA	NA	artificial seawater	b	slow	slow	Polymer Degradation and Stability 138 (2017) 18-26
8	PBDd	powder	NA	NA	NA	NA	NA	1	NA	NA	4	12	50	0	0	4	14	0	28	0	4	2	10	14	87.5	0	0	0.01446	58.919	44.3	1.33	-16	71	61	125	2835.41	25	30	0.133333	NA	NA	NA	artificial seawater	b	very slow	slow	Polymer Degradation and Stability 138 (2017) 18-26
9	P3HBV	powder	NA	NA	NA	NA	NA	1.22	NA	NA	4	5	0	1	2	1	3	2	6	0	4	2	15.3846	7	77.7778	0	0	0.0036	735	350	2.1	5	178	65	94.9	8333.33	35	5	NA	NA	NA	NA	artificial seawater	b	medium	medium	https://link.springer.com/content/pdf/10.1007%2F978-94-011-4148-2_17.pdf
10	PHBHH	powder	0.044	0.044	0.044	0.00607904	4.45796e-05	1.19	5.30498e-05	136.364	4	6	11	1	2	1	4	2	7	0	4	2	14.2857	8	80	0	0	0.0047	550	280	1.96429	0	126	20	NA	5744.68	27	28	1.21429	NA	NA	0.105967	seawater	b	fast	medium	https://www.mdpi.com/1660-3397/16/1/34
11	PBAT	powder	0.047	0.047	0.047	0.00693626	5.4334e-05	1.19	6.46575e-05	127.66	12	10	50	0	4	4	8	0	20	0	4	2	7.69231	12	54.5455	1	27.2727	0.00944	120	63	1.90476	-36	122	NA	NA	6673.73	27	28	0.0357143	NA	NA	0.00332917	seawater	b	medium	slow	https://www.mdpi.com/1660-3397/16/1/34
12	PBS	powder	0.031	0.031	0.031	0.00301754	1.55906e-05	1.19	1.85528e-05	193.548	4	4	50	0	0	4	6	0	12	0	4	2	16.6667	6	75	0	0	0.003	150	81	1.85185	-32	114	NA	NA	19666.7	27	28	0.0357143	NA	NA	0.00219583	seawater	b	slow	slow	https://www.mdpi.com/1660-3397/16/1/34
13	PLA	powder	0.049	0.049	0.049	0.00753914	6.15696e-05	1.24	7.63464e-05	122.449	3	0	0	1	1	0	0	1	4	0	2	1	20	2	66.6667	0	0	0.0036	160	100	1.6	65	170	37.6344	35	-10555.6	27	28	0.0357143	NA	NA	0.00361667	seawater	b	medium	slow	https://www.mdpi.com/1660-3397/16/1/34
14	PLGA	film	0.032	1.2	1.2	3.0336	0.04608	1.34	0.0617472	65.8333	3	2	50	1	1	0	1	1	6	0	4	2	22.2222	3	60	0	0	-0.00116899	38	20	1.9	45	NaN	0	0	17108.8	25	270	NA	11.1111	0.37037	0.0753868	artificial seawater	b	fast	medium	DOI: 10.1002/gch2.201700048
15	P3HBV	film	0.032	1.2	1.2	3.0336	0.04608	1.22	0.0562176	65.8333	4	5	0	1	2	1	3	2	6	0	4	2	15.3846	7	77.7778	0	0	0.0036	250	125	2	5	182	62	95.2	5555.56	25	365	NA	0.69863	0.0232877	0.00431559	artificial seawater	b	medium	medium	DOI: 10.1002/gch2.201700048
16	PLLA	film	0.032	1.2	1.2	3.0336	0.04608	1.26	0.0580608	65.8333	3	0	0	1	1	0	0	1	4	0	2	1	20	2	66.6667	0	0	0.00336	230	121.053	1.9	75	180	70	65.1	-14881	25	365	NA	0.0410959	0.00136986	0.000262181	artificial seawater	b	slow	slow	DOI: 10.1002/gch2.201700048
17	PBAT	film	0.032	1.2	1.2	3.0336	0.04608	1.26	0.0580608	65.8333	12	10	50	0	4	4	8	0	20	0	4	2	7.69231	12	54.5455	1	27.2727	0.00944	100	50	2	-36	122	10	12.5	6461.86	25	365	NA	0.0821918	0.00273973	0.000524363	artificial seawater	b	slow	slow	DOI: 10.1002/gch2.201700048
18	PET	film	0.032	1.2	1.2	3.0336	0.04608	1.34	0.0617472	65.8333	2	8	50	0	4	2	2	0	8	0	4	2	14.2857	2	20	1	60	0.00807	38	19	2	77	252	24	33.6	-6443.62	25	365	NA	0.00821918	0.000273973	5.57656e-05	artificial seawater	b	very slow	slow	DOI: 10.1002/gch2.201700048
19	PCL	film	0.032	1.2	1.2	3.0336	0.04608	1.12	0.0516096	65.8333	6	0	0	0	0	55	5	0	10	0	2	1	12.5	5	83.3333	0	0	0.0096	80	47.0588	1.7	-60	60	60	81	8854.17	25	365	NA	0.0821918	0.00273973	0.0004661	artificial seawater	b	slow	slow	DOI: 10.1002/gch2.201700048
20	PCL	film	0.005	3	0.3	1.833	0.0045	1.12	0.00504	407.333	6	0	0	0	0	5	5	0	10	0	2	1	12.5	5	83.3333	0	0	0.0096	176	107.317	1.64	-60	63	60	81	8854.17	25	70	NA	10.7143	0.357143	0.00981997	seawater	b	medium	medium	Polymer Degradation and Stability 75 (2002) 347–355
21	PLLA	film	0.005	3	0.3	1.833	0.0045	1.26	0.00567	407.333	3	0	0	1	1	0	0	1	4	0	2	1	20	2	66.6667	0	0	0.0036	265	149.718	1.77	68	173	2	1.86	-11944.4	25	70	NA	0.428571	0.0142857	0.000441899	seawater	b	slow	slow	Polymer Degradation and Stability 75 (2002) 347–355
22	PLLA	film	0.005	3	0.3	1.833	0.0045	1.26	0.00567	407.333	3	0	0	1	1	0	0	1	4	0	2	1	20	2	66.6667	0	0	0.0036	265	144.022	1.84	69	178	36	33.48	-12222.2	25	70	NA	0.0428571	0.00142857	4.41899e-05	seawater	b	very slow	slow	Polymer Degradation and Stability 75 (2002) 347–355
23	P3HBV	film	0.005	3	0.3	1.833	0.0045	1.22	0.00549	407.333	4	5	0	1	2	1	3	2	6	0	4	2	15.3846	7	77.7778	0	0	0.0036	354	189.305	1.87	5	173	59	95.2	5555.56	25	70	NA	3.85714	0.128571	0.00385083	seawater	b	medium	medium	Polymer Degradation and Stability 75 (2002) 347–355
24	PCL	film	0.01	1	1	2.04	0.01	1.12	0.0112	204	6	0	0	0	0	5	5	0	10	0	2	1	12.5	5	83.3333	0	0	0.0096	27.2	17	1.6	-60	62	60	81	9375	30	3	NA	NA	25.3179	1.39	artificial seawater	b	very fast	fast	https://doi.org/10.1016/j.polymdegradstab.2018.01.017
25	PCL	film	0.01	1	1	2.04	0.01	1.12	0.0112	204	6	0	0	0	0	5	5	0	10	0	2	1	12.5	5	83.3333	0	0	0.0096	27.2	17	1.6	-60	62	60	81	9375	30	3	NA	NA	0.364286	0.02	artificial seawater	a	medium	medium	https://doi.org/10.1016/j.polymdegradstab.2018.01.017
27	P3HBV	film	0.005	1	1	2.02	0.005	1.22	0.0061	404	4	5	0	1	2	1	3	2	6	0	4	2	15.3846	7	77.7778	0	0	0.0036	400	200	2	5	178	65	95	2777.78	15	10	NA	46.6918	1.55639	0.047	artificial seawater	b	fast	medium	http://dx.doi.org/10.1016/j.polymdegradstab.2016.05.008
28	P3HBV	film	0.051	10	2.5	51.275	1.275	1.26	1.6065	40.2157	4	5	12	1	2	1	3	2	6	0	4	2	15.3846	7	77.7778	0	0	0.0043	690	345	2	-2.7	163	52	76.4	7372.09	29	365	NA	1.66667	0.0547945	0.0171677	seawater	b	medium	medium	https://www.ncbi.nlm.nih.gov/pmc/articles/PMC91043/
29	P3HBV	film	0.051	10	2.5	51.275	1.275	1.26	1.6065	40.2157	4	5	12	1	2	1	3	2	6	0	4	2	15.3846	7	77.7778	0	0	0.0043	690	345	2	-2.7	163	52	76.4	7372.09	29	365	NA	3.33333	0.109589	0.0343354	seawater	b	fast	medium	https://www.ncbi.nlm.nih.gov/pmc/articles/PMC91043/
30	P3HBV	film	0.051	10	2.5	51.275	1.275	1.26	1.6065	40.2157	4	5	12	1	2	1	3	2	6	0	4	2	15.3846	7	77.7778	0	0	0.0043	690	345	2	-2.7	163	52	76.4	6906.98	27	365	NA	2.33333	0.0767123	0.0240348	seawater	b	medium	medium	https://www.ncbi.nlm.nih.gov/pmc/articles/PMC91043/
31	P3HBV	film	0.051	10	2.5	51.275	1.275	1.26	1.6065	40.2157	4	5	12	1	2	1	3	2	6	0	4	2	15.3846	7	77.7778	0	0	0.0043	690	345	2	-2.7	163	52	76.4	6674.42	26	365	NA	0.833333	0.0273973	0.00858385	seawater	b	medium	medium	https://www.ncbi.nlm.nih.gov/pmc/articles/PMC91043/
32	P3HBV	film	0.01	1	0.9	1.838	0.009	1.22	0.01098	204.222	4	5	0	1	2	1	3	2	6	0	4	2	15.3846	7	77.7778	0	0	0.0036	735	350	2.1	5	178	65	94.9	5555.56	25	28	0.5	23	0.821429	0.0490712	seawater	b	fast	medium	Polymer Degradation and Stability 59 (1998) 327-332
33	P3HBV	film	0.01	1	0.9	1.838	0.009	1.27	0.01143	204.222	4	5	14	1	2	1	3	2	6	0	4	2	15.3846	7	77.7778	0	0	0.0044	483.6	186	2.6	-2.7	155	57	83.22	6295.45	25	28	2.78571	100	3.57143	0.222097	seawater	b	fast	medium	Polymer Degradation and Stability 59 (1998) 327-332
34	PCL	film	0.01	1	0.9	1.838	0.009	1.12	0.01008	204.222	6	0	0	0	0	5	5	0	10	0	2	1	12.5	5	83.3333	0	0	0.0096	187	110	1.7	-60	62	63	85.05	8854.17	25	28	2	67	2.39286	0.13123	seawater	b	fast	medium	Polymer Degradation and Stability 59 (1998) 327-332
35	PES	film	0.01	1	0.9	1.838	0.009	1.36	0.01224	204.222	2	4	50	0	0	2	4	0	8	0	4	2	20	4	66.6667	0	0	-0.00104	87	30	2.9	-7	106	61	109.8	-30769.2	25	28	0.107143	5	0.178571	0.0118918	seawater	b	medium	medium	Polymer Degradation and Stability 59 (1998) 327-332
36	PEAdip	film	0.01	1	0.9	1.838	0.009	1.22	0.01098	204.222	2	6	50	0	0	2	6	0	12	0	4	2	16.6667	6	75	0	0	0.00532	144	40	3.6	-43	49	74	NA	12782	25	28	1.64286	57	2.03571	0.121611	seawater	b	fast	medium	Polymer Degradation and Stability 59 (1998) 327-332
37	PBS	film	0.01	1	0.9	1.838	0.009	1.25	0.01125	204.222	4	4	50	0	0	4	6	0	12	0	4	2	16.6667	6	75	0	0	0.003	79.2	33	2.4	-32	117	63	132.3	19000	25	28	0.0714286	2	0.0714286	0.00437199	seawater	b	medium	medium	Polymer Degradation and Stability 59 (1998) 327-332
38	PBAdip	film	0.01	1	0.9	1.838	0.009	1.12	0.01008	204.222	4	6	50	0	0	4	8	0	16	0	4	2	14.2857	8	80	0	0	0.00761	81	30	2.7	-41	60	70	NA	8672.8	25	28	0.357143	11	0.392857	0.0215452	seawater	b	medium	medium	Polymer Degradation and Stability 59 (1998) 327-332
39	PBAdip/PU	disc	0.1	1.9	1.9	0.5966	0.014915	1.1	0.0164065	40	4	6	50	0	0	4	8	0	16	2	4	2	12.5	8	80	0	0	0.0074108	104	34	3.05882	-27	NaN	0	0	8636.04	37	155	NA	0.967742	0.0322581	0.0195161	artificial seawater	a	medium	medium	DOI 10.1002/app.31343
40	PBS	film	0.01	1	1	2.04	0.01	1.26	0.0126	204	4	4	50	0	0	4	6	0	12	0	4	2	16.6667	6	75	0	0	0.003	NA	NA	NA	-32	114	40	84	15666.7	15	365	NA	0.821918	0.0273973	0.00169218	seawater	b	slow	slow
41	P3HBV	dogbone	0.4	18	1	51.2	7.2	1.25	9	7.11111	4	5	8	1	2	1	3	2	6	0	4	2	15.3846	7	77.7778	0	0	0.0036	398.8	172.6	2.3	2	177	50	73	3333.33	14	365	NA	0.666667	0.0219178	0.0385274	seawater	b	fast	medium	http://dx.doi.org/10.1016/j.polymdegradstab.2014.04.026	http://dx.doi.org/10.1016/j.polymertesting.2011.11.002
42	PLA	dogbone	0.4	18	1	51.2	7.2	1.26	9.072	7.11111	3	0	0	1	1	0	0	1	4	0	2	1	20	2	66.6667	0	0	0.00336	149.5	75	1.99	65	152	1.7	1.581	-11904.8	25	180	NA	1.85185e-05	0.000555556	0.000984375	seawater	b	slow	slow	http://dx.doi.org/10.1016/j.polymdegradstab.2014.01.020
43	PLA	dogbone	0.4	18	1	51.2	7.2	1.26	9.072	7.11111	3	0	0	1	1	0	0	1	4	0	2	1	20	2	66.6667	0	0	0.00336	149.5	75	1.99	65	152	1.7	1.581	-7440.48	40	180	NA	4.62963e-05	0.00138889	0.00246094	seawater	b	slow	slow	http://dx.doi.org/10.1016/j.polymdegradstab.2014.01.020
44	PLA	film	0.025	2	8	32.5	0.4	1.26	0.504	81.25	3	0	0	1	1	0	0	1	4	0	2	1	20	2	66.6667	0	0	0.00336	126.3	81.6	1.54779	44	174	NA	NA	-5654.76	25	45	NA	0.1	0.00333333	0.000516923	seawater	b	slow	slow	DOI: 10.1039/c3gc42604a
45	PCL	film	0.035	3	3	18.42	0.315	1.12	0.3528	58.4762	6	0	0	0	0	5	5	0	10	0	2	1	12.5	5	83.3333	0	0	0.0096	96	60	1.6	-60	60	55	74.25	9375	30	36	NA	3.26318	0.108773	0.0208333	artificial seawater	b	medium	medium
46	PCL	film	0.2	5	5	54	5	1.12	5.6	10.8	6	0	0	0	0	5	5	0	10	0	2	1	12.5	5	83.3333	0	0	0.0096	149	92	1.61957	-60	57	62	83.7	9375	30	21	NA	10	0.333333	0.345679	artificial seawater	b	very fast	fast
47	PPS	film	0.02	3	3	18.24	0.18	1.31	0.2358	101.333	3	4	50	0	0	3	5	0	10	0	4	2	18.1818	5	71.4286	0	0	0.00051	27.04	13	2.08	-34.5	49.3	32.7	42.7	140196	37	1	NA	100	15.4089	1.992	artificial seawater	b	very fast	fast	DOI: 10.1016/j.tca.2011.05.023
48	PPS	film	0.02	3	3	18.24	0.18	1.31	0.2358	101.333	3	4	50	0	0	3	5	0	10	0	4	2	18.1818	5	71.4286	0	0	0.00051	27.04	13	2.08	-34.5	49.3	32.7	42.7	140196	37	1	NA	100	5.01252	0.648	artificial seawater	a	very fast	fast	DOI: 10.1016/j.tca.2011.05.023
49	PPGl	film	0.02	3	3	18.24	0.18	1.28	0.2304	101.333	3	5	50	0	0	3	6	0	12	0	4	2	16.6667	6	75	0	0	0.00270832	29.82	14	2.13	-53.3	45.9	29.3	46	33341.8	37	1	NA	100	100	14.784	artificial seawater	b	very fast	fast	DOI: 10.1016/j.tca.2011.05.023
50	PPGl	film	0.02	3	3	18.24	0.18	1.28	0.2304	101.333	3	5	50	0	0	3	6	0	12	0	4	2	16.6667	6	75	0	0	0.00270832	29.82	14	2.13	-53.3	45.9	29.3	46	33341.8	37	1	NA	100	15.58	1.968	artificial seawater	a	very fast	fast	DOI: 10.1016/j.tca.2011.05.023
51	PPAd	film	0.02	3	3	18.24	0.18	1.17	0.2106	101.333	3	6	50	0	0	3	7	0	14	0	4	2	15.3846	7	77.7778	0	0	0.00559843	28.84	14	2.06	-58.8	43.3	35.1	48.1	17111.9	37	1	NA	100	61.3197	7.08	artificial seawater	b	very fast	fast	DOI: 10.1016/j.tca.2011.05.023
52	PPAd	film	0.02	3	3	18.24	0.18	1.17	0.2106	101.333	3	6	50	0	0	3	7	0	14	0	4	2	15.3846	7	77.7778	0	0	0.00559843	28.84	14	2.06	-58.8	43.3	35.1	48.1	17111.9	37	1	NA	100	12.6797	1.464	artificial seawater	a	very fast	fast	DOI: 10.1002/mabi.200800035
53	PPPim	film	0.02	3	3	18.24	0.18	1.21	0.2178	101.333	3	7	50	0	0	3	8	0	16	0	4	2	14.2857	8	80	0	0	0.00744718	42.18	19	2.22	-63	44.9	38.2	53.7	13427.9	37	1	NA	100	100	13.848	artificial seawater	b	very fast	fast	DOI: 10.1002/mabi.200800035
54	PPPim	film	0.02	3	3	18.24	0.18	1.21	0.2178	101.333	3	7	50	0	0	3	8	0	16	0	4	2	14.2857	8	80	0	0	0.00744718	42.18	19	2.22	-63	44.9	38.2	53.7	13427.9	37	1	NA	96.476	3.21587	0.384	artificial seawater	a	very fast	medium	DOI: 10.1002/mabi.200800035
55	PPSub	film	0.02	3	3	18.24	0.18	1.18	0.2124	101.333	3	8	50	0	0	3	9	0	18	0	4	2	13.3333	9	81.8182	0	0	0.0095692	31.35	15	2.09	-57.8	46.7	38.9	55.2	9906.78	37	1	NA	100	100	19.704	artificial seawater	b	very fast	fast	DOI: 10.1002/mabi.200800035
56	PPSub	film	0.02	3	3	18.24	0.18	1.18	0.2124	101.333	3	8	50	0	0	3	9	0	18	0	4	2	13.3333	9	81.8182	0	0	0.0095692	31.35	15	2.09	-57.8	46.7	38.9	55.2	9906.78	37	1	NA	43.2814	1.44271	0.168	artificial seawater	a	fast	medium	DOI: 10.1002/mabi.200800035
57	PPAz	film	0.02	3	3	18.24	0.18	1.08	0.1944	101.333	3	9	50	0	0	3	10	0	20	0	4	2	12.5	10	83.3333	0	0	0.0101238	53.5	25	2.14	-56.6	57.1	45.3	65.7	9245.52	37	1	NA	3000	100	11.592	artificial seawater	b	very fast	fast	DOI: 10.1002/mabi.200800035
58	PPAz	film	0.02	3	3	18.24	0.18	1.08	0.1944	101.333	3	9	50	0	0	3	10	0	20	0	4	2	12.5	10	83.3333	0	0	0.0101238	53.5	25	2.14	-56.6	57.1	45.3	65.7	9245.52	37	1	NA	74.3111	2.47704	0.264	artificial seawater	a	fast	medium	DOI: 10.1002/mabi.200800035
59	PPSeb	film	0.02	3	3	18.24	0.18	1.115	0.2007	101.333	3	10	50	0	0	3	11	0	22	0	4	2	11.7647	11	84.6154	0	0	0.0109805	56.68	26	2.18	-53.1	56.8	44.6	63.2	8205.49	37	1	NA	100	87.6829	9.648	artificial seawater	b	very fast	fast	DOI: 10.1002/mabi.200800035
60	PPSeb	film	0.02	3	3	18.24	0.18	1.115	0.2007	101.333	3	10	50	0	0	3	11	0	22	0	4	2	11.7647	11	84.6154	0	0	0.0109805	56.68	26	2.18	-53.1	56.8	44.6	63.2	8205.49	37	1	NA	32.7175	1.09058	0.12	artificial seawater	a	fast	medium	DOI: 10.1002/mabi.200800035
61	PCL	film	0.02	3	3	18.24	0.18	1.12	0.2016	101.333	6	0	0	0	0	5	5	0	10	0	2	1	12.5	5	83.3333	0	0	0.0096	30	15	2	-60	60	55	74.25	10104.2	37	1	NA	100	6.29714	0.696	artificial seawater	b	very fast	fast	DOI: 10.1002/mabi.200800035
62	PCL	film	0.02	3	3	18.24	0.18	1.12	0.2016	101.333	6	0	0	0	0	5	5	0	10	0	2	1	12.5	5	83.3333	0	0	0.0096	30	15	2	-60	60	55	74.25	10104.2	37	1	NA	84.6857	2.82286	0.312	artificial seawater	a	fast	medium	DOI: 10.1002/mabi.200800035
63	PEAz	film	0.035	3	3	18.42	0.315	1.11	0.34965	58.4762	2	9	50	0	0	2	9	0	18	0	4	2	13.3333	9	81.8182	0	0	0.0102	47.04	21	2.24	-60	62	55	88	8823.53	30	36	NA	9.21922	0.307307	0.0583333	artificial seawater	b	fast	medium	doi:10.1016/j.tca.2010.12.010
64	PPAz	film	0.035	3	3	18.42	0.315	1.08	0.3402	58.4762	3	9	50	0	0	3	10	0	20	0	4	2	12.5	10	83.3333	0	0	0.0101	51.36	24	2.14	-60	73	51	71.4	8910.89	30	26	NA	100	7.49695	1.38462	artificial seawater	b	very fast	fast	doi:10.1016/j.tca.2010.12.010
65	PBAz	film	0.035	3	3	18.42	0.315	1.05	0.33075	58.4762	4	9	50	0	0	4	11	0	22	0	4	2	11.7647	11	84.6154	0	0	0.01195	53.52	24	2.23	-66	66	27	40.5	8033.47	30	36	NA	6.03326	0.201109	0.0361111	artificial seawater	b	fast	medium	doi:10.1016/j.tca.2010.12.010
66	PCL	film	0.035	3	3	18.42	0.315	1.12	0.3528	58.4762	6	0	50	0	0	5	5	0	10	0	2	1	12.5	5	83.3333	0	0	0.0096	96	60	1.6	-60	60	55	74.25	9375	30	36	NA	3.04563	0.101521	0.0194444	artificial seawater	b	medium	medium	doi:10.1016/j.tca.2010.12.010
67	PES	film	0.035	3	3	18.42	0.315	1.36	0.4284	58.4762	2	4	50	0	0	2	4	0	8	0	4	2	20	4	66.6667	0	0	-0.00104	13.8	6.9	2	-11.5	104	30.1	54.18	-39903.8	30	36	NA	32.2479	1.07493	0.25	artificial seawater	b	fast	medium	doi:10.1016/j.tca.2010.12.010
68	PPS	film	0.035	3	3	18.42	0.315	1.305	0.411075	58.4762	3	4	50	0	0	3	5	0	10	0	4	2	18.1818	5	71.4286	0	0	0.00051	32.2	13.1	2.45802	-40.6	46	33.9	47.46	138431	30	35	NA	67.214	2.24047	0.5	artificial seawater	b	very fast	fast	doi:10.1016/j.tca.2010.12.010
69	PBS	film	0.035	3	3	18.42	0.315	1.25	0.39375	58.4762	4	4	50	0	0	4	6	0	12	0	4	2	16.6667	6	75	0	0	0.003	13.8	6.9	2	-43.9	112	37.5	78.75	24633.3	30	36	NA	27.2889	0.90963	0.194444	artificial seawater	b	fast	medium	doi:10.1016/j.tca.2010.12.010
70	PESeb	film	0.035	3	3	18.42	0.315	1.09	0.34335	58.4762	2	10	50	0	0	2	10	0	20	0	4	2	12.5	10	83.3333	0	0	0.0123	40	20	2	NA	90	NA	170	NA	30	36	NA	2.68239	0.0894131	0.0166667	artificial seawater	b	medium	medium	doi:10.1016/j.tca.2010.12.010
71	PPSeb	film	0.035	3	3	18.42	0.315	1.115	0.351225	58.4762	3	10	50	0	0	3	11	0	22	0	4	2	11.7647	11	84.6154	0	0	0.0109805	56.68	26	2.18	-53	67	33.5714	47	7558.89	30	26	NA	100	7.56418	1.44231	artificial seawater	b	very fast	fast	doi:10.1016/j.tca.2010.12.010
72	PBSeb	film	0.035	3	3	18.42	0.315	1.14	0.3591	58.4762	4	10	50	0	0	4	12	0	24	0	4	2	11.1111	12	85.7143	0	0	0.0145	40	20	2	-28	76	NA	155	4000	30	36	NA	3.41966	0.113989	0.0222222	artificial seawater	b	medium	medium	doi:10.1016/j.tca.2010.12.010
73	PU	film	0.3	10	7.5	160.5	22.5	1.12	25.2	7.13333	56	15	50	8	8	55	56	0	112	2	2	2	2.66667	6	8.4507	2	16.9014	0.00595	100	50	2	-38	NaN	0	0	11092.4	28	365	NA	0.354167	0.0116438	0.0182819	seawater	b	medium	medium	http://doi.org/10.1016/j.ibiod.2010.11.012
74	isophthalic PET resin	film	0.3	10	7.5	160.5	22.5	1.31	29.475	7.13333	2	8	50	0	4	2	2	0	8	0	4	2	14.2857	2	20	1	60	0.00807	500	250	2	110	135	0	0	-10161.1	28	365	NA	0.235833	0.00775342	0.0142388	seawater	b	medium	medium	http://doi.org/10.1016/j.ibiod.2010.11.012	DOI: 10.1177/0021998311428533
75	isophthalic PET	film	0.3	10	7.5	160.5	22.5	1.31	29.475	7.13333	2	8	50	0	4	2	2	0	8	0	4	2	14.2857	2	20	1	60	0.00807	40	20	2	90	135	19	26.6	-7682.78	28	365	NA	0.624167	0.0205205	0.0376849	seawater	b	medium	medium	http://doi.org/10.1016/j.ibiod.2010.11.012
76	PET	film	0.001	10	1	20.022	0.01	1.34	0.0134	2002.2	2	8	50	0	4	2	2	0	8	0	4	2	14.2857	2	20	1	60	0.00807	40	20	2	78	257	19.0714	26.7	-7187.11	20	365	NA	NA	NA	NA	seawater	b	slow	slow	DOI 10.1002/pen.25079
77	PET	film	0.02	2	1.5	6.14	0.06	1.34	0.0804	102.333	2	8	50	0	4	2	2	0	8	0	4	2	14.2857	2	20	1	60	0.00807	36	18	2	78	252	19	26.6	-5947.96	30	70	NA	29.7836	0.992786	0.13	artificial seawater	b	fast	medium	DOI: 10.1126/science.aad6359
78	Nylon 4	film	0.005	1.2	0.8	1.94	0.0048	1.19	0.005712	404.167	4	0	0	0	0	3	3	0	6	1	2	1	14.2857	3	75	0	0	-0.0037	45.6	38	1.2	80	267	NA	NA	14864.9	25	21	3.2	42.8571	1.42857	0.0420619	seawater	b	fast	medium	http://dx.doi.org/10.1016/j.polymdegradstab.2013.05.007
79	PC	film	0.15	15	10	307.5	22.5	1.22	27.45	13.6667	16	0	0	8	8	0	0	2	14	0	3	1	5.26316	3	18.75	2	75	0.0213	50	31.25	1.6	133	243	34.0769	44.3	-4835.68	30	180	NA	NA	NA	NA	seawater	b	slow	slow	The Open Macromolecules Journal, 2008, 2, 43-53
80	PC	film	0.0125	4	2	16.15	0.1	1.22	0.122	161.5	16	0	0	8	8	0	0	2	14	0	3	1	5.26316	3	18.75	2	75	0.0213	NA	NA	NA	133	243	30	39	-4835.68	30	365	NA	0.685998	0.0228666	0.00186267	seawater	b	slow	slow	DOI: 10.1007/s10311-011-0324-4
81	PC	film	0.0125	15	2	60.425	0.375	1.22	0.4575	161.133	16	0	0	8	8	0	0	2	14	0	3	1	5.26316	3	18.75	2	75	0.0213	57.8	37.2903	1.55	149.2	243	30	39	-5643.19	29	90	NA	NA	NA	NA	seawater	b	NA	NA	DOI 10.1007/s10924-009-0135-x
82	PC	film	0.0125	15	2	60.425	0.375	1.22	0.4575	161.133	16	0	0	8	8	0	0	2	14	0	3	1	5.26316	3	18.75	2	75	0.0213	57.8	37.2903	1.55	149.2	243	30	39	-5596.24	30	365	NA	0.75	0.0246575	0.00186691	seawater	b	slow	slow	DOI 10.1007/s10924-009-0135-x
83	Nylon 6	fiber	0.002	2	NaN	0.01256	6.28e-06	1.136	0.2	2000	6	0	0	0	0	5	5	0	10	1	1	1	12.5	5	83.3333	0	0	0.0045	33.8	16.9	2	51	219	35	80.5	-4666.67	30	50	NA	26.3584	0.878613	0.0043168	artificial seawater	b	medium	medium	doi:10.1016/j.chemosphere.2006.09.038
84	Nylon 6	fiber	0.002	2	NaN	0.01256	6.28e-06	1.136	0.2	2000	6	0	0	0	0	5	5	0	10	1	1	1	12.5	5	83.3333	0	0	0.0045	33.8	16.9	2	51	219	35	80.5	-4666.67	30	60	NA	2.19653	0.0732177	0.000359733	artificial seawater	a	slow	slow	doi:10.1016/j.chemosphere.2006.09.038
85	Nylon 6	fiber	0.01667	1000	NaN	52.3438	0.218143	1.13726	0.248085	239.952	6	0	0	0	0	5	5	0	10	1	1	1	12.5	5	83.3333	0	0	0.0045	116	58	2	45.1	223.5	35.787	82.31	-2244.44	35	90	NA	0.666667	0.0222222	0.00105323	artificial seawater	b	slow	slow	doi:10.1016/j.ibiod.2007.02.002
86	Nylon 66	pellets	0.2	0.2	0.2	0.1256	0.00418667	1.13308	0.00474384	30	6	6	50	0	0	5	10	0	20	2	2	2	12.5	10	83.3333	0	0	0.0041	110	55	2	56.5	264.4	33.177	74.98	-5243.9	35	90	NA	2.33333	0.0777778	0.0293762	artificial seawater	b	medium	slow	doi:10.1016/j.ibiod.2007.02.002
87	Nylon	fiber	0.1	50	NaN	15.7	0.3925	1.1424	0.448392	40	6	6	50	0	0	5	10	0	20	2	2	2	12.5	10	83.3333	0	0	0.0045	NA	NA	NA	55	264	39	88.14	-10060	9.73	365	NA	1.02	0.034	NA	seawater	b	slow	slow	http://dx.doi.org/10.1016/j.marpolbul.2017.02.072
88	PE	fiber	0.1	50	NaN	15.7	0.3925	0.95	0.372875	40	2	0	0	0	0	2	2	0	4	0	0	0	0	2	100	0	0	0.0236	150	40	3.75	-100	130	69	202.17	4978.81	17.5	240	NA	0.45	0.015	NA	seawater	b	slow	slow	http://dx.doi.org/10.1016/j.marpolbul.2017.02.072
89	PP	fiber	0.002	5	NaN	4898.4	2.4492	0.91	2.22877	2000	3	0	0	1	1	1	1	1	6	0	0	0	0	3	100	0	0	0.0237	NA	NA	NA	-10	164	56	115.92	832.489	9.73	365	NA	0.39	0.013	NA	seawater	b	slow	slow	http://dx.doi.org/10.1016/j.marpolbul.2017.02.072
90	PEG	solid	NaN	NaN	NaN	NaN	NaN	1.11	NaN	NaN	2	0	0	0	0	2	2	0	4	0	1	0	0	2	100	0	0	-0.00245	2	1.4	1.42857	-41	55	87	171.39	-24898	20	20	NA	75	2.5	NA	artificial seawater	b	very fast	fast	doi:10.1016/j.watres.2008.08.028
91	PEG	solid	NaN	NaN	NaN	NaN	NaN	1.11	NaN	NaN	2	0	0	0	0	2	2	0	4	0	1	0	0	2	100	0	0	-0.00245	4.5	3.97	1.1335	-41	55	89	175.33	-24898	20	150	NA	14	0.466667	NA	artificial seawater	b	fast	fast	doi:10.1016/j.watres.2008.08.028
92	PEG	solid	NaN	NaN	NaN	NaN	NaN	1.11	NaN	NaN	2	0	0	0	0	2	2	0	4	0	1	0	0	2	100	0	0	-0.00245	7.4	5.44	1.36029	-41	63	89	175.33	-24898	20	170	NA	12.3529	0.411765	NA	artificial seawater	b	fast	fast	doi:10.1016/j.watres.2008.08.028
93	PEG	solid	NaN	NaN	NaN	NaN	NaN	1.11	NaN	NaN	2	0	0	0	0	2	2	0	4	0	1	0	0	2	100	0	0	-0.00245	10.3	8.05	1.2795	-41	65	89	175.33	-24898	20	190	NA	11.0526	0.368421	NA	artificial seawater	b	fast	fast	doi:10.1016/j.watres.2008.08.028
94	PVP	solid	NaN	NaN	NaN	NaN	NaN	1.25	NaN	NaN	6	0	0	1	1	4	4	0	9	1	1	1	12.5	5	83.3333	1	66.6667	-0.00171	27	18	1.5	174	143.6	NA	NA	90058.5	20	400	NA	0	0	NA	artificial seawater	b	very slow	slow	Dissertation of Jan P. Eubeler (2010) entitled BIODEGRADATION OF SYNTHETIC POLYMERS IN THE AQUATIC ENVIRONMENT
95	PVP	solid	NaN	NaN	NaN	NaN	NaN	1.25	NaN	NaN	6	0	0	1	1	4	4	0	9	1	1	1	12.5	5	83.3333	1	66.6667	-0.00171	360	240	1.5	174	143.6	NA	NA	90058.5	20	30	NA	0	0	NA	artificial seawater	b	very slow	slow	Dissertation of Jan P. Eubeler (2010) entitled BIODEGRADATION OF SYNTHETIC POLYMERS IN THE AQUATIC ENVIRONMENT
96	PVA	solid	NaN	NaN	NaN	NaN	NaN	1.29	NaN	NaN	2	0	0	1	1	1	1	0	4	0	1	0	0	2	100	0	0	-0.0089	50	33.3333	1.5	65	220	55	88.55	5056.18	20	48	NA	43.75	1.45833	NA	artificial seawater	b	very fast	fast	DOI 10.1099/ijs.0.058321-0
97	PVA	solid	NaN	NaN	NaN	NaN	NaN	1.29	NaN	NaN	2	0	0	1	1	1	1	0	4	0	1	0	0	2	100	0	0	-0.0089	50	33.3333	1.5	65	220	55	88.55	4494.38	25	30	NA	85	2.83333	NA	artificial seawater	b	very fast	fast	DOI 10.1007/s00253-007-1062-1
98	E50/D50	film	0.1	1	0.4	0.314	0.04	1.25	0.05	7.85	24	32	50	8	14	4	14	8	72	0	21	0	0	32	57.1429	8	67.8571	0.00716	38	19	2	103	NaN	0	0	-10893.9	25	365	NA	0.00821918	0.000273973	0.000218131	seawater	b	very slow	slow	J. APPL. POLYM. SCI. 2016, DOI: 10.1002/APP.44089
99	PS	film	0.043	1	1	2.172	0.043	1.04	0.04472	50.5116	8	0	0	6	6	1	1	0	8	0	0	0	0	2	25	1	75	0.0228995	166	116	1.43103	104	NaN	0	0	-3318.85	28	180	NA	0.333333	0.0111111	0.0022877	seawater	b	slow	slow	DOI:10.1038/s41598-017-18366-y
100	PVC	pellets	0.01	0.01	0.01	0.000314	5.23333e-07	1.3	6.80333e-07	NA	2	0	0	1	1	1	1	0	3	0	0	0	0	3	100	0	0	0.0162	NA	NA	NA	85	212	NA	NA	-3703.7	25	360	NA	NA	NA	<0.001	seawater	b	very slow	slow	RSC Adv., 2016, 6, 39823
103	PE	film	0.2	0.5	0.6	1.04	0.0157	0.95	0.014915	66.242	2	0	0	0	0	2	2	0	4	0	0	0	0	2	100	0	0	0.0236	42	18	2.33333	-100	NA	NA	NA	5084.75	20	150	NA	0.2	0.00666667	0.00095609	seawater	b	slow	slow	Journal of Hazardous Materials 375 (2019) 33–42
104	PS	film	0.2	0.5	0.6	1.04	0.0157	1.04	0.016328	66.242	8	0	0	6	6	1	1	0	8	0	0	0	0	2	25	1	75	0.0228995	165.6	115.9	1.42882	100	NaN	0	0	-3493.53	20	150	NA	0.4	0.0133333	0.00209333	seawater	b	slow	slow	Journal of Hazardous Materials 375 (2019) 33–42
109	PHBV	fiber	0.0249407	900	NaN	70.4823	0.439469	1.25	0.549337	160.381	4	5	8	1	2	1	3	2	6	0	4	2	15.3846	7	77.7778	0	0	0.0036	NA	NA	NA	2	177	NA	NA	0	2	365	NA	0.408333	0.0136111	0.00104631	seawater	b	slow	slow	doi:10.1016/j.polymdegradstab.2011.03.004
110	PHBV	fiber	0.0249407	900	NaN	70.4823	0.439469	1.25	0.549337	160.381	4	5	8	1	2	1	3	2	6	0	4	2	15.3846	7	77.7778	0	0	0.0036	NA	NA	NA	2	177	NA	NA	833.333	5	365	NA	2.03333	0.0677778	0.00521021	seawater	b	medium	medium	doi:10.1016/j.polymdegradstab.2011.03.004
111	PHBV	fiber	0.0249407	900	NaN	70.4823	0.439469	1.25	0.549337	160.381	4	5	8	1	2	1	3	2	6	0	4	2	15.3846	7	77.7778	0	0	0.0036	NA	NA	NA	2	177	NA	NA	2222.22	10	365	NA	6.1	0.203333	0.0155879	seawater	b	medium	medium	doi:10.1016/j.polymdegradstab.2011.03.004
115	P3HB	film	0.01	1	1	2.04	0.01	1.26	0.0126	204	4	5	12	1	2	1	3	2	6	0	4	2	15.3846	7	77.7778	0	0	0.0043	690	345	2	5	NA	NA	NA	5813.95	30	240	NA	39	0.325	0.0200735	seawater/estuary	b	medium	medium	doi: 10.1016/j.polymdegradstab.2006.08.027	Polymer Degradation and Stability 91 (2006) 2931e2940
116	P3HB	film	0.01	1	1	2.04	0.01	1.26	0.0126	204	4	5	12	1	2	1	3	2	6	0	4	2	15.3846	7	77.7778	0	0	0.0043	690	345	2	5	NA	NA	NA	5465.12	28.5	240	NA	35	0.291667	0.0180147	seawater/estuary	b	medium	medium	doi: 10.1016/j.polymdegradstab.2006.08.027	Polymer Degradation and Stability 91 (2006) 2931e2940
117	P3HB	film	0.01	1	1	2.04	0.01	1.26	0.0126	204	4	5	12	1	2	1	3	2	6	0	4	2	15.3846	7	77.7778	0	0	0.0043	690	345	2	5	NA	NA	NA	5348.84	28	240	NA	29	0.241667	0.0149265	seawater/estuary	b	medium	medium	doi: 10.1016/j.polymdegradstab.2006.08.027	Polymer Degradation and Stability 91 (2006) 2931e2940
118	PCL	film	0.003	2	15	60.102	0.09	1.12	0.1008	667.8	6	0	0	0	0	5	5	0	10	0	2	1	12.5	5	83.3333	0	0	0.0096	80	NA	NA	-60	59	NA	NA	8541.67	22	196	NA	1.21429	0.0404762	0.000727335	seawater	b	slow	slow	DOI 10.1007/s10924-011-0384-3	J Polym Environ (2012) 20:353–360
119	PCL	film	0.003	2	15	60.102	0.09	1.12	0.1008	667.8	6	0	0	0	0	5	5	0	10	0	2	1	12.5	5	83.3333	0	0	0.0096	80	NA	NA	-60	59	NA	NA	8541.67	22	196	NA	1.21429	0.0404762	0.000556197	seawater	a	slow	slow	DOI 10.1007/s10924-011-0384-3	J Polym Environ (2012) 20:353–360

## Sheet: categories
	very slow	slow	medium	fast	very fast				slow	medium	fast
mg/cm2/day	< 0.0003	< 0.003	< 0.03	< 0.3	> 0.3			mg/cm2/day	< 0.001	< 0.1	> 0.1
BOD (%/day)	< 2	< 4	< 6	< 8	> 8			BOD (%/day)	< 4	< 8	> 8
		values chosen to give PBAdip as medium
